# Supplementary material for: Distal regulation of c-myb expression during IL-6-induced differentiation in murine myeloid progenitor M1 cells
Source: Cell Death Dis. 2016 Sep 8;7(9):e2364–. doi: 10.1038/cddis.2016.267 (PMC5059869; doi:10.1038/cddis.2016.267)
Supplement: Supplementary Table S1 [file cddis2016267x5.xls]

## Sheet: Sheet1
Probe	Feature	Orientation	Distance	Read counts
Chr10:20880001-20882000	Myb	overlapping	0	19683
Chr4:150000001-150002000	Slc45a1	upstream	681	3024
Chr4:150002001-150004000	Slc45a1	overlapping	0	3019
Chr10:11236001-11238000	null	Not found	0	2870
Chr10:11238001-11240000	null	Not found	0	2830
Chr11:80544001-80546000	Myo1d	overlapping	0	2257
Chr10:20882001-20884000	Myb	downstream	1211	2078
Chr15:60514001-60516000	SNORA17	upstream	19547	1738
Chr15:60516001-60518000	SNORA17	upstream	17547	1729
Chr7:60694001-60696000	null	Not found	0	1592
Chr7:60692001-60694000	null	Not found	0	833
Chr11:79094001-79096000	Gm9964	upstream	13681	796
Chr6:58694001-58696000	null	Not found	0	637
Chr6:58696001-58698000	null	Not found	0	637
Chr5:54128001-54130000	null	Not found	0	574
Chr5:54130001-54132000	null	Not found	0	574
Chr19:12948001-12950000	Olfr1445	downstream	8345	533
Chr10:20878001-20880000	Myb	overlapping	0	530
Chr17:66988001-66990000	null	Not found	0	517
Chr3:55924001-55926000	Nbea	overlapping	0	512
Chr8:100168001-100170000	null	Not found	0	502

## Sheet: Sheet2
Table S1. Potential interaction loci detected by 4C sequencing
Location	Feature	Orientation	Distance（bp）	Read counts
Chr10:20880001-20882000	Myb	overlapping	0	19683
Chr4:150000001-150002000	Slc45a1	upstream	681	3024
Chr4:150002001-150004000	Slc45a1	overlapping	0	3019
Chr10:11236001-11238000	null	Not found	0	2870
Chr10:11238001-11240000	null	Not found	0	2830
Chr11:80544001-80546000	Myo1d	overlapping	0	2257
Chr10:20882001-20884000	Myb	upstream	1211	2078
Chr15:60514001-60516000	SNORA17	upstream	19547	1738
Chr15:60516001-60518000	SNORA17	upstream	17547	1729
Chr7:60694001-60696000	null	Not found	0	1592
Chr7:60692001-60694000	null	Not found	0	833
Chr11:79094001-79096000	Gm9964	upstream	13681	796
Chr6:58694001-58696000	null	Not found	0	637
Chr6:58696001-58698000	null	Not found	0	637
Chr5:54128001-54130000	null	Not found	0	574
Chr5:54130001-54132000	null	Not found	0	574
Chr19:12948001-12950000	Olfr1445	downstream	8345	533
Chr10:20878001-20880000	Myb	overlapping	0	530
Chr17:66988001-66990000	null	Not found	0	517
Chr3:55924001-55926000	Nbea	overlapping	0	512
Chr8:100168001-100170000	null	Not found	0	502
